# Supplementary material for: Nanoplastic Labelling with Metal Probes: Analytical Strategies for Their Sensitive Detection and Quantification by ICP Mass Spectrometry
Source: Molecules. 2021 Nov 24;26(23):7093. doi: 10.3390/molecules26237093 (PMC8659233; doi:10.3390/molecules26237093)
Supplement: Supplementary file 1 [file molecules-26-07093-s001.zip]

Archive with 1 entries (1 files):
- molecules-1450724-supplementary.pdf
